# Supplementary material for: Eliminate the hardware: Mobile terminals-oriented food recognition and weight estimation system
Source: Front Nutr. 2022 Nov 16;9:965801. doi: 10.3389/fnut.2022.965801 (PMC9709194; doi:10.3389/fnut.2022.965801)
Supplement: Supplementary file 1 [file Table_1.xlsx]

## Sheet: Accuracy of recognition
Classification of food	The Recognition accuracy of Aliyun Cloud Food Recognition API
Total sample	0.896
Meat	0.9286
Vegetable	0.9386
Meat & Vegetable	0.9333
Staple food	0.9583
Fruit	0.8353
Drink	0.9
Snack	0.8308
Soup	0.809
Nut	0.7667
Set meal	0.8333

## Sheet: Area-weight model data
Block/Thick bar		Slice/Silk		Grain/Granule
Area（cm2）	Measured weight（g）	Area（cm2）	Measured weight（g）	Area（cm2）	Measured weight（g）
77.9	129.8	94.6	116.7	88.7	125
98.4	148.5	109.3	147.1	89.9	121.7
66.5	107.7	107.7	134.3	97.6	147.9
99.9	203.4	146.1	208.6	128.7	210.2
119.8	224.2	157.1	244.6	144.8	253.2
121.7	240.2	187.7	263.1	156.2	296.2
159.3	313.2	208.7	307.1	149.4	238.4
173.9	335	190.3	345.3	158.6	315.6
198.6	374.4	221.7	378.7	194.9	357.8
184.3	408.7	212.5	431.7	201.5	421
200.7	466.9	261.4	479.8	252.2	480
221.5	511	247.9	502.2	247.4	545.6
114.2	220	89.5	117.9	69.4	103.7
110.3	281.6	116.8	154.6	80.8	120.2
155.4	326.8	104.6	133.4	87.7	141.9
157	358.1	124.7	201.2	131.2	195.9
180.3	372.6	142.1	234.2	125.7	222.9
181.7	412.4	157.9	283.6	145.2	265.5
203.8	464.2	205	330	178.8	322.1
213.9	510.2	180.1	369	209.6	370
72.6	135	217.5	396	208.2	389
75.3	147.2	223.4	425.8	240.2	432.1
77.5	164.1	230.5	462.9	246.1	462.4
90.8	200	252.9	504.2	253.5	506.2
111.9	251.4	109.8	128.9	77.1	118
119	281.8	130.2	140	84.4	113.9
135.6	340.2	120.1	114.5	90.1	146.3
147.5	368.2	181	210	112	205.4
153.6	394.4	199.9	235.8	132.3	248.6
183.7	465.2	213.9	277.5	142.6	282.9
196.9	482.9	244.7	362.2	152.1	316
213.5	532.3	225	311	163.1	335.5
50.3	102.9	252.7	332.6	167.1	370.2
62.2	123.1	252.9	412.4	187.2	403.3
69.1	145.1	283.5	437.1	191.9	428.4
90.4	211.8	301.3	465.7	208.6	488.9
99.3	230.2	104.8	114.4	72.3	108.9
123.7	273.6	118.2	147.9	80.9	124.1
129	310	78.6	104	87.4	140
139.3	325.9	133	208.7	112.2	203.2
144.4	370	152.2	232.8	118.6	223.4
159.1	407.7	182.2	274.5	127.6	241.4
179.9	450	203.5	333.7	147	305
200.4	503.6	219.5	380	155.2	343.9
56.1	120	208	368.8	159	372.7
71.4	137.6	206.5	418.3	194.7	416.9
74	152.1	235.5	425.4	190.2	450
92.8	207.9	222.7	438.1	192.6	479
115.8	236.5	96	100	94.1	110
116.8	271.6	110.5	115.8	98.6	122.1
139.4	314	142.5	148.1	107.2	144.9
139.1	339.8	154	203.7	137.4	212.2
158.7	366.7	166.3	243.1	145.9	241.1
157.9	391	183.7	275.7	174.6	280
161.8	423.1	187	305	183.8	308.5
197.1	478.5	189.6	327.7	194.3	339.8
74.3	106.1	210.8	361.9	202.9	362
87.6	121.8	240.2	402.9	216.6	391.5
90.6	135.6	232.6	418.7	230	437.4
127.7	208.7	255.8	440.2	247.9	487.5
139.9	225.4	86.8	108.4	82.3	101.9
149.5	265.7	90.6	134.3	93	128.8
171.4	306.5	112.1	144.7	99.7	153.5
178	333.3	131	201.2	127.6	218
172.7	366.7	163.5	227.8	143.6	258.9
196.1	405.7	171.1	270	160	285.3
206.3	430	180.2	313.9	175.6	345.6
203.5	458.9	188	346.2	188.6	370
67.7	102.7	189.3	371.2	192.4	396.2
71.1	117.7	203.9	404.7	224	420
85.4	130	220.9	440.2	226.7	457.9
117.3	205.2	225.5	478.8	240.8	488.2
130.1	254.2	91.7	111.6	80.3	101
142.5	285.7	108.8	130	83.3	121.2
149.8	319	132.7	153.5	97.5	146.1
162.6	350.2	139.4	206.6	137.3	210
165	378.3	164.3	267.8	144.1	255.7
189.7	412.7	187.1	302.4	174.4	300.2
193	457.6	186.9	339.8	188.6	321.9
204.4	501.5	204.4	362.7	185	350
58	102.7	225.1	386	204	382
75.3	117.7	227.4	415.7	207.2	425.8
82	130	248.5	445.7	219.1	462.4
103	205.2	264.9	478.1	218.7	493.5
110.6	254.2	95.9	114	91.9	120
127.5	285.7	88.2	133.8	96.8	136.1
145.3	319	96.4	163.8	106.5	156.4
167.4	350.2	145.4	223	128.4	216.5
176.1	378.3	162.4	265.5	136.7	244.4
177.9	412.7	178.8	297.8	145.4	272.7
182	457.6	176	335.1	154.8	300.2
187.3	501.5	186	362.8	186	333.3
49.5	105.5	191.2	381.7	215.1	365.5
59.5	131.4	213.9	412.8	223.9	408
65.9	143.3	236.9	440	245.4	451.9
91.2	214	217.7	474.7	223.9	480.2
111.7	251.3	88.9	115.7	92.2	138.2
108.6	276.3	101.4	138.7	105.2	150
135.2	330	122.7	159.8	130.8	183.3
138.6	342.3	143.8	207.4	145	210
150	386.4	145.3	241.3	161.9	246.4
166.9	440	174	283.9	162.4	279.8
175.7	484.7	184.9	321.1	177.3	327.2
178.9	514.7	187.7	361.9	177.3	355.1
200.4	467	200.8	372.7	217.3	395.2
212.8	499.1	228	408.3	246.6	444.5
225.3	531.2	262	466.2	257.5	477.8
237.7	563.3	283.2	491.3	319.1	513.2
250.2	595.3	52.9	97.1	91.3	121.7
262.6	627.4	74.4	132.2	113.1	142.2
275.1	659.5	102.5	193.8	107.2	158.7
287.5	691.6	125.6	271	124.4	175
300	723.6	119.3	254.8	147.9	226.6
312.4	755.7	108	227.8	166	260
324.9	787.8	130	320	159.4	317
337.3	819.9	137.6	349.8	165.6	345.6
349.8	851.9	153	376.5	172.6	373.8
94.6	194.7	157.6	413.6	178.9	383.2
109.3	232.5	166.4	438.1	189.4	392.2
107.7	228.4	168.9	492.9	84.9	115.1
146.1	327.3	135.6	220.7	107.6	154.9
157.1	355.5	147.5	244.1	120.9	210
187.7	434.4	153.6	255.9	141.4	243.1
208.7	488.6	183.7	315.3	171.9	266.5
190.3	441.2	196.9	341.3	178.3	310
221.7	522	213.5	374	207	339.8
212.5	498.3	69.4	90.3	206.3	362.2
261.4	624.2	80.8	112.7	216.9	376.5
247.9	589.4	87.7	126.4	225.6	409.8
89.5	181.5	131.2	211.9	226.1	410.7
116.8	251.9	125.7	201.1	187.1	350.7
104.6	220.4	145.2	239.5	186.9	350.3
124.7	272.1	178.8	305.6	204.4	389
142.1	316.9	209.6	366.3	225.1	434.7
157.9	357.8	208.2	363.6	227.4	439.8
205	479	240.2	426.6	248.5	486.3
180.1	414.8	246.1	438.2	264.9	522.5
217.5	511.3	253.5	452.6	56.1	61.5
223.4	526.4	89.5	129.8	71.4	95.2
230.5	544.6	116.8	183.7	74	101
252.9	602.5	104.6	159.6	92.8	142.6
109.8	233.8	124.7	199.1	115.8	193.4
130.2	286.4	142.1	233.3	116.8	195.6
120.1	260.4	157.9	264.6	139.4	245.5
181	417.1	205	357.2	139.1	244.8
90.6	184.3	180.1	308.2	158.7	288.1
171.1	391.7	217.5	381.9	157.9	286.4
164.3	374	223.4	393.5	161.8	294.8
248.5	591.1	230.5	407.4	197.1	372.8
154	347.5	252.9	451.6	74.3	101.7
240.2	569.7	109.8	169.8	87.6	131.2
109.8	233.8	130.2	210	90.6	137.8
244.7	581.3	120.1	190.1	127.7	219.5
69.1	128.9	181	309.9	139.9	246.6
144.4	322.9	199.9	347.2	149.5	267.8
219.5	516.4	213.9	374.8	171.4	316
118.2	255.3	244.7	435.4	178	330.6
77.9	151.7	225	396.6	172.7	318.9
98.4	204.5	252.7	451	196.1	370.7
66.5	122.3	252.9	451.4	206.3	393.1
99.9	208.2	283.5	511.7	203.5	387
119.8	259.6	301.3	546.8	67.7	87.2
121.7	264.3	104.8	160.1	71.1	94.7
159.3	361.3	118.2	186.3	85.4	126.3
173.9	398.8	78.6	108.3	117.3	196.6
198.6	462.5	133	215.5	130.1	225
184.3	425.6	152.2	253.2	142.5	252.4
200.7	468	182.2	312.4	149.8	268.3
221.5	521.6	203.5	354.2	162.6	296.7
88.7	179.3	219.5	385.8	165	302
89.9	182.5	208	363.1	189.7	356.5
97.6	202.4	206.5	360.1	193	363.9
128.7	282.6	235.5	417.2	204.4	389
144.8	323.9	222.7	392.1	58	65.8
156.2	353.2	50.3	52.7	75.3	103.8
149.4	335.7	62.2	76.2	82	118.6
158.7	359.6	69.1	89.7	103	165.1
194.9	453	90.4	131.7	110.6	181.9
201.5	469.9	99.3	149.1	127.5	219.2
252.2	600.5	123.7	197.1	145.3	258.5
247.4	588.1	129	207.7	167.4	307.3
95.8	197.8	139.3	228	176.1	326.4
215.6	506.3	144.4	237.9	177.9	330.6
247.1	587.4	159.1	266.9	182	339.4
256.6	612	179.9	307.7	187.3	351.2
114.2	245.2	200.4	348.2	49.5	47
110.3	235.1	96	142.7	59.5	69.1
155.4	351.2	110.5	171.1	65.9	83.2
157	355.4	142.5	234.3	91.2	139
180.3	415.3	154	256.7	111.7	184.3
181.7	418.9	166.3	281	108.6	177.4
203.8	475.8	183.7	315.3	135.2	236.2
214	502	187	321.8	138.6	243.6
94.6	194.7	189.6	327	150	268.9
109.3	232.5	210.8	368.7	166.9	306.1
107.7	228.4	240.2	426.5	175.7	325.7
146.1	327.3	232.6	411.5	178.9	332.6
157.1	355.5	255.8	457.2	77.1	108
187.7	434.4	86.8	124.6	84.4	124.1
208.7	488.6	90.6	132	90.1	136.7
190.3	441.2	112.1	174.4	112	184.9
221.7	522	131	211.6	132.3	229.8
212.5	498.3	163.5	275.5	142.6	252.5
261.4	624.2	171.1	290.5	152.1	273.6
Block/Thick bar---Analysis of correlation
		Area	Weight
Area	Pearson correlation significance (bilateral)	1	0.986**
	N	204	204
Weight	Pearson correlation significance (bilateral)	0.986**	1
	N	204	204
** was significantly correlated at the 0.01 level (bilateral)
Slice/Silk---Analysis of correlation
		Area	Weight
Area	Pearson correlation significance (bilateral)	1	0.937**
	N	204	204
Weight	Pearson correlation significance (bilateral)	0.937**	1
	N	204	204
** was significantly correlated at the 0.01 level (bilateral)
Grain/Granule---Analysis of correlation
		Area	Weight
Area	Pearson correlation significance (bilateral)	1	0.972**
	N	204	204
Weight	Pearson correlation significance (bilateral)	0.972**	1
	N	204	204
** was significantly correlated at the 0.01 level (bilateral)
